# Supplementary material for: Loss of Xist RNA from the inactive X during B cell development is restored in a dynamic YY1-dependent two-step process in activated B cells
Source: PLoS Genet. 2017 Oct 9;13(10):e1007050. doi: 10.1371/journal.pgen.1007050 (PMC5648283; doi:10.1371/journal.pgen.1007050)
Supplement: S1 Table — Male-specific and female-specific gene lists are in separate tabs. (XLSX) [file pgen.1007050.s012.xlsx]

## Sheet: Female
	Gene	Log2 FC (Cre+/Cre-)	FDR
1	Syn1	1.75504	6.52239e-14
2	Gpr34	1.5359	2.23914e-10
3	Plxna3	1.35333	1.82965e-42
4	Slc7a3	1.3022	1.75548e-09
5	Cfp	1.25764	5.43191e-29
6	Cxcr3	1.20051	0.000541008
7	Gm5385	1.18615	3.64226e-05
8	Bcorl1	0.951153	1.23056e-14
9	Gm6982	0.941362	0.000123298
10	Pgk1	0.841471	3.56885e-17
11	Gm6447	0.785634	0.00581982
12	Rab39b	0.700551	0.0181528
13	Itgb1bp2	0.599076	0.0180764
14	Gm15267	0.584518	0.00127366
15	Rab9	0.576451	1.91998e-12
16	Gm14706	0.556256	1.03775e-07
17	Itm2a	0.553058	1.46747e-05
18	Syp	0.542478	0.0433095
19	2010204K13Rik	0.537138	0.00227208
20	Slc25a53	0.535815	1.19593e-09
21	Mcts1	0.513902	2.99128e-12
22	Gm16373	0.501748	1.66954e-05
23	Prkx	-0.505539	3.2921e-11
24	Xlr4a	-0.509454	0.0230799
25	Mtm1	-0.530032	1.77684e-05
26	Wdr44	-0.530443	4.96212e-08
27	Cd99l2	-0.535366	0.000168926
28	Rlim	-0.537977	1.97386e-15
29	Gm9200	-0.543828	0.00455199
30	2210013O21Rik	-0.544548	0.0270118
31	Atp7a	-0.548726	2.83758e-06
32	A630033H20Rik	-0.561993	0.000672912
33	Gm6377	-0.567844	1.22117e-07
34	Ubqln2	-0.57513	2.69126e-18
35	Zfp300	-0.578904	0.0416549
36	Fundc2	-0.579682	1.94259e-20
37	Gm5644	-0.588003	4.73155e-13
38	Arhgap4	-0.595607	2.68732e-17
39	Gm6977	-0.618494	7.49271e-05
40	Haus7	-0.61908	2.32959e-10
41	Dmd	-0.634545	1.00115e-05
42	Prickle3	-0.65261	2.17289e-08
43	Gnl3l	-0.659218	1.35725e-20
44	H3f3a-ps1	-0.685837	0.00758214
45	Ddx26b	-0.687806	3.47212e-13
46	Ftx	-0.701088	1.03447e-17
47	Kantr	-0.71739	0.00453989
48	Rpgr	-0.723438	9.88504e-06
49	Xkrx	-0.736693	1.22608e-06
50	Fam122b	-0.743835	3.67215e-15
51	Ctps2	-0.751497	7.07395e-14
52	Phka1	-0.752393	8.58499e-08
53	F8a	-0.773754	8.23843e-08
54	Mtmr1	-0.77395	3.43166e-26
55	Wdr13	-0.831411	8.25245e-19
56	Rbmx	-0.840166	2.62239e-47
57	Renbp	-0.872185	1.14632e-26
58	Bhlhb9	-0.93499	3.12577e-21
59	Armcx2	-0.94587	7.25673e-14
60	Gm15163	-0.961811	6.93977e-15
61	Col4a5	-1.00457	0.00290074
62	Jpx	-1.02301	2.16028e-09
63	Tspan6	-1.03961	0.00112614
64	Stard8	-1.10838	0.00482364
65	Gm5946	-1.1239	8.59536e-22
66	Xist	-1.17036	2.21369e-41
67	Armcx6	-1.1881	5.32345e-06
68	Arhgap6	-1.19484	1.72433e-08
69	Gm5763	-1.21112	6.78179e-12
70	Fgf13	-1.30445	7.45127e-07
71	Usp11	-1.32359	3.22514e-57
72	Hsd17b10	-1.35067	1.34773e-66
73	Gm38020	-1.51677	7.07138e-14
74	Pdzd4	-1.62558	7.82318e-15
75	Iqsec2	-1.62675	2.01805e-61
76	Armcx4	-1.65028	7.86522e-14
77	Chic1	-1.69871	5.24313e-13
78	Hmgb3	-1.95091	9.12137e-52
79	Taf9b	-3.50543	4.06887e-154

## Sheet: Male
	Gene	Log2 FC (Cre+/Cre-)	FDR
1	Slc7a3	2.29926	0.00756513
2	Rab39b	2.22797	0.00265023
3	Rbmx	-0.569849	0.015896
4	Gnl3l	-0.594183	0.0490463
5	Mtmr1	-0.660722	0.00374804
6	Dmd	-0.998909	0.0429583
7	Bhlhb9	-1.01693	0.00308211
8	Hmgb3	-1.12603	0.00584224
9	Armcx4	-1.31673	0.043009
10	Pdzd4	-1.38908	0.0155129
11	Taf9b	-2.07874	6.68e-15
12	Magee2	-2.44497	0.015166
